# Supplementary material for: Combined high leaf hydraulic safety and efficiency provides drought tolerance in Caragana species adapted to low mean annual precipitation
Source: New Phytol. 2020 Sep 7;229(1):230–44. doi: 10.1111/nph.16845 (PMC7754512; doi:10.1111/nph.16845)
Supplement: Supplementary file 2 — Table S2 Summary of 37 morphological, anatomical and physiological traits and results of analysis of variance for the difference across species (one‐way ANOVAs) and between species from low‐ vs high‐rainfall environments (t‐test). Table S3 Leaf mass per unit area and water relations characteristics of the 10 Caragana species used in this study. [file NPH-229-230-s002.xlsx]

## Sheet: Supporting Information
New Phytologist Supporting Information
Article title: Combined high leaf hydraulic safety and efficiency provides drought tolerance in Caragana species adapted to low mean annual precipitation
Authors: Guang-Qian Yao, Zheng-Fei Nie, Neil C. Turner, Feng-Min Li, Tian-Peng Gao, Xiang-Wen Fang and Christine Scoffoni
Article acceptance date: 22 July 2020
Table S2 Summary of 37 morphological, anatomical and physiological traits and results of analysis of variance for the difference across species (one-way ANOVAs) and between species from low- vs. high-rainfall environments (t-test)

## Sheet: Table S2
Table S2 Summary of 37 morphological, anatomical and physiological traits and results of analysis of variance for the difference across species (one-way ANOVAs) and between species from low- vs. high-rainfall environments (t-test)
Trait type					Climates					Leaf area			Hydraulics			Stomatal conductance			Net assimilation			Hydraulic supply		Vein structure						Drought traits
Units	Ploidy	Region of collection	Habitats		Altitude	MAP	AI	MAT (°C)		Compound	Leaflet		Kleaf-max	Kleaf P50		gs-max	gs P50		Amax	A P50		Kleaf-max/gs-max		major VLA	Minor VLA	Total VLA	Midrib xylem area per leaflet area		LMA	πo	πtlp	ɛ	RWCTLP	SWC	C*FT	PLCmajor P12	PLCmajor P50	Ψleaf at ABA peak	Peak ABA concentration		WUEi						Safety margin
Species					(m)	(mm)				(×102 mm2)	(×102 mm2)		(mmol m-2 s-1)	(MPa)		(mol m-2 s-1)	(MPa)		(mmol m-2 s-1)	(MPa)		(MPa-1)		(mm mm-2)	(mm mm-2)	(mm mm-2)	(mm2 m-2)		(g m-2)	(MPa)	(MPa)	(MPa)	(%)	(g g-1)	(mol m-2 MPa-1)	(MPa)	(MPa)	(MPa)	(ng g-1 DW)		well-watered	Kleaf P50	gs P50	πtlp	Maxiumum		Kleaf P50-πtlp	gs P50-πtlp	A P50-πtlp
C. korshinskii	2X	Alasha, Inner Mongolia	Desert and semi-desert		1430	110	32.2	7.3		5.22±0.95c	0.35±0.056c		16.5	-2.57		0.2	-1.29		12.8	-2.01		0.0825		2.46±0.031a	8.81±0.211a	11.26±0.209a	0.68±0.04a		89.6±4.67a	-2.25±0.09a	-2.66±0.11a	15.1±1.10a	84.7±0.8c	3.15±0.072a	0.69±0.06a	-4.3±0.06ab	-5.0±0.06bc	-3.98	1408±186a		73.7±6.89a	203.5±41.3a	126.7±38.8a	203.5±41.3a	213.2±29.1a		0.09	1.37	0.65
C. tibetica	2X	Alasha, Inner Mongolia	Desert and semi-desert		1400	153	25.6	7.3		0.77±0.05d	0.09±0.005d		13.4	-2.09		0.23			13.6			0.0582609		2.84±0.081a	8.64±0.706a	11.48±0.639a	0.54±0.10ab		88.9±1.14a	-	-	-	-	-	-
C. roborovskyi	2X	Alasha, Inner Mongolia	Desert and semi-desert		1400	153	25.6	7.3		1.54±0.05d	0.18±0.009		10.6	-2.52		0.2			15.1			0.053		1.76±0.066b	9.48±0.363a	11.05±0.435a	0.59±0.11ab		90.2±3.26a	-1.95±0.17b	-2.39±0.10b	16.1±0.98a	94.0±0.8a	3.06±0.078abc	0.70±0.03a
C. intermedia	2X	Damao, Inner Mongolia	Desert steppe		1370	250	10.3	4.2		6.30±0.17c	0.47±0.015c		13.5	-2.54		0.25	-1.08		16.1	-1.91		0.054		2.04±0.038b	8.37±0.384a	10.41±0.369ab	0.67±0.02a		90.0±5.73a	-1.85±0.07b	-2.42±0.22b	14.7±1.33a	80.5±0.5d	2.99±0.082abc	0.71±0.03a	-4.5±0.09b	-5.2±0.06c	-3.76	1018±105ab		67.4±7.09a	174.8±24.5a	116.2±9.43a	179.1±31.1b	192.9±21.4a		-0.12	1.34	0.51
C. microphylla	2X	Xiwu, Inner Mongolia	Steppe		995	340	5.41	2.6		9.35±1.3b	0.53±0.077c		7.2	-2.11		0.21	-1.21		12.7	-1.83		0.0342857		1.99±0.130b	7.51±0.351b	9.49±0.264b	0.62±0.01a		89.7±4.00a	-1.83±0.12b	-2.22±0.15bc	16.6±1.55a	85.1±1.1c	3.07±0.110abc	0.64±0.10ab	-4.6±0.11b	-5.2±0.05c	-3.88	1046±84ab		71.5±11.39a	132.2±65.5ab	128.8±26.9a	143.8±12.2c	194.6±29.8a		0.11	1.01	0.39
C. opulens	2X	Ninxia, Gansu Province	Deciduous forest		1900	500	3.12	6.3		0.69±0.04d	0.17±0.009d		8.4	-1.76		0.21			12.9			0.04		1.83±0.087b	7.56±0.345b	9.39±0.296b	0.61±0.08a		86.6±1.05a	-	-	-	-	-	-
C. arborescens	2X	Yingkou, Liaoning Province	Deciduous forest		200	720	2.56	9		11.94±1.21b	1.11±0.085b		4.2	-1.54		0.24			14.6			0.0175		1.35±0.086c	6.37±0.119b	7.73±0.169c	0.29±0.05d		87.4±3.96a	-1.45±0.07b	-2.10±0.12bc	15.1±0.77a	68.5±8.2e	2.90±0.181abc	0.51±0.07bc
C. boisi	2X	Lixian, Sichuan Province	Deciduous forest		1600	730	1.96	8.3		10.32±0.34b	0.74±0.043c		7.9	-1.38		0.24	-1.72		13.7	-2.5		0.0329167		1.92±0.038b	8.35±0.391a	10.27±0.401b	0.41±0.01c		91.1±3.38a	-1.58±0.09d	-1.98±0.05d	18.6±2.03a	89.2±0.6b	2.85±0.133abc	0.51±0.04ab	-4.0±0.09a	-4.6±0.12a	-3.91	713±65bc		64.4±13.46a	74.2±15.14b	70.3±16.4a	73.9±6.98c	97.7±21.5b		0.6	0.26	-0.52
C. stipitata	2X	Hua Mountains, Shanxi Province	Deciduous forest		1610	1000	1.47	6.1		17.73±3.54a	1.09±0.126b		5.5	-1.11		0.18	-2.13		12.6	-2.51		0.0305		1.77±0.046b	7.77±0.233ab	9.54±0.272b	0.36±0.05c		88.8±4.93a	-1.67±0.11c	-2.05±0.21c	17.5±0.84a	91.2±0.9a	2.69±0.024bc	0.50±0.07ab	-4.1±0.08a	-4.8±0.08ab	-3.95	583±87c		57.5±10.79a	69.1±9.82b	73.8±25.5a	73.8±25.5c	104.4±19.3b		0.94	-0.08	-0.47
C. sinica	3X	Tianmu Mountains, Zhejiang Province	Deciduous forest		1450	1400	0.68	8.5		18.97±1.02a	4.31±0.229a		5.7	-1.34		0.29	-1.78		13.9	-2.2		0.0196552		1.45±0.047c	7.11±0.187b	8.56±0.232c	0.38±0.05c		101.4±1.71a	-1.51±0.06d	-1.77±0.14d	18.8±1.51a	90.2±0.5ab	2.65±0.095c	0.44±0.04b	-4.2±0.13ab	-4.5±0.11a	-2.99	694±74bc		44.8±1.18a	50.7±4.39b	87.8±16.1a	91.5±22.3c	95.3±9.14b		0.43	-0.01	-0.43
Low-rainfall environment species average										4.63±1.57	0.32±0.083		12.2±1.56	-2.36±0.108		0.218±0.009	-1.19±0.061		14.06±0.666	-1.91±0.052		0.056±0.007		2.22±0.192	8.56±0.320	10.7±0.359	0.62±0.025		89.7±0.26	-1.97±0.096	-2.42±0.091	15.6±0.44	86.1±2.83	3.06±0.32	0.685±0.015	-4.46±0.088	-5.13±0.066	-3.87±0.063	1157±125		70.8±1.79	170.1±20.7	123.9±3.89	175.4±17.3	200.2±6.50		0.026±0.073	1.24±0.115	0.516±0.075
High-rainfall environment species average										11.9±3.25	1.48±0.72		6.34±0.78	-1.42±0.108		0.232±0.018	-1.87±0.127		13.5±0.358	-2.40±0.103		0.027±0.004		1.66±0.111	7.43±0.332	9.09±0.436	0.41±0.053		91.7±2.68	-1.55±0.047	-1.97±0.072	17.5±0.85	84.7±5.44	2.77±0.60	0.490±0.016	-4.10±0.057	-4.63±0.088	-3.61±0.313	663±40		55.5±5.74	64.6±7.14	77.3±5.34	79.7±5.88	99.1±2.72		0.656±0.149	0.05±0.103	-0.473±0.026
P-value of t-test										0.079	0.151		0.011	<0.001		0.518	0.009		0.512	0.013		0.012		0.037	0.04	0.02	0.008		0.623	0.008	0.008	0.098	0.839	0.005	<0.001	0.025	0.011	0.467	0.02		0.064	0.009	0.002	0.006	<0.001		0.02	0.002	<0.001
The values across species in each column were analyzed by analysis of variance (one-way ANOVA) and the different letters indicate significant differences between the means (P <0.05), and the values of species from low mean annual precipitation (MAP) environments (C. korshinskii, C. tibetica, C. roborovskyi, C. intermedia, C. microphylla) vs. high-MAP environments (C. opulens, C. arborescens, C. b…
Symbols		Units	Parameters
MAP		(mm)	Mean annual precipitation
AI			Aridity index (potential evapotranspiration/mean annual precipitation)
MAT		(°C)	Mean annual temperature
Ψleaf		(MPa)	Leaf water potential
Kleaf-max		(mmol m-2 s-1 MPa-1)	Maximum values for leaf hydraulic conductance
Kleaf P50		(MPa)	The water potential at 50% loss of leaf hydraulic conductance
Amax		(mmol m-2 s-1)	Maximum values for net assimilation
A P50		(MPa)	The water potential at 50% loss of photosynthesis
gs-max		(mol m-2 s-1)	Maximum values for stomatal conductance
gs P50		(MPa)	The water potential at 50% loss of stomatal conductance
major VLA		(mm mm-2)	Major vein length per area
Minor VLA		(mm mm-2)	Minor vein length per area
Total VLA		(mm mm-2)	Total vein length per area
LMA		(g m-2)	Leaf mass per area
πo		(MPa)	Osmotic potential at full turgor
πtlp		(MPa)	Osmotic pressure at turgor loss point
ɛ		(MPa)	Modulus of elasticity
RWCTLP		(%)	Relative water content at turgor loss point
SWC		(g g-1)	The saturated water content per dry mass
C*FT		(mmol m-2 MPa-1)	Area-based leaf-specific capacity at full turgor
PLCmajor P12		(MPa)	The leaf water potentials at which leaf conduits reached 12% cumulative embolism in 1o + 2o vein orders
PLCmajor P50		(MPa)	The leaf water potentials at which leaf conduits reached 50% cumulative embolism in 1o + 2o vein orders
[truncated: 5 more columns]
